# Supplementary material for: Visual Affective Stimulus Database: A Validated Set of Short Videos
Source: Behav Sci (Basel). 2022 May 9;12(5):137. doi: 10.3390/bs12050137 (PMC9138138; doi:10.3390/bs12050137)
Supplement: Supplementary file 1 [file behavsci-12-00137-s001.zip]

Archive with 1 entries (1 files):
- behavsci-1686428-supplementary.pdf
